# Supplementary material for: Exclusion of Notch from the contact site during efferocytosis restricts anticancer immunity
Source: Nat Immunol. 2026 Mar 3;27(4):750–61. doi: 10.1038/s41590-026-02452-3 (PMC13043306; doi:10.1038/s41590-026-02452-3)
Supplement: Supplementary file 3 — Statistical source data. [file 41590_2026_2452_MOESM3_ESM.xlsx]

## Sheet: Fig1g
	WT
Plain	19.1254	19.8146	22.2004	19.3717	16.2928	18.027	27.3728	18.6639	27.623	25.0435	22.2162	18.9666	26.0176	18.0554	18.8638	18.6323	22.0794	18.5469	18.7975	22.9015	17.9838
DLL1	37.8112	39.3883	41.9141	30.7566	25.5938	29.2755	31.7553	37.4594	20.5348	32.0822	29.814	30.1653	38.8693	32.6777	42.765	42.542	44.2915	32.0573	42.7804	59.0423	34.7818	17.798	41.2322	43.6651	41.9614	42.0208	33.4234	48.3471	50.1331	34.737	23.8664	41.3775	41.2993
DLL1+PS	24.1796	22.769	19.4316	21.6658	24.0986	25.6667	31.7737	27.8383	23.2143	35.9599	16.3418	22.4795	29.1416	16.5639	22.9381	31.7657	33.5899	14.7083	19.2592	20.1771	26.3124	40.3	28.4109	26.6072	32.7415	32.537	10.9934	15.1276

## Sheet: Fig1h
Control	DLL1	DLL1+PS	DLL1+PS and DLL1	DAPT
52.5062	41.5806	42.7931	27.1132	29.1016
19.1881	50.7096	44.7858	41.9307	30.7047
44.2942	68.8708	35.6137	49.9622	37.888
27.9282	56.9583	53.5255	27.2027	37.1464
30.5819	42.0392	31.1716	48.4149	32.4921
34.8077	45.3423	18.3591	49.3297	34.4739
35.9918	44.5868	22.0643	28.8593	26.7801
24.8418	47.6611	30.6102	39.9396	38.2178
30.8218	35.0032	31.0301	73.4022	28.9436
36.4003	68.645	26.0103	61.7715	37.5116
28.6644	49.2615	23.7422	48.6688	23.4452
26.4085	23.2078	24.7853	46.1668	20.6212
27.8555	24.2442	38.5749	43.4295	24.017
16.5106	69.9051	33.7078	67.5512	30.7901
22.9458	43.9135	23.5398	71.8191	35.6957
32.2003	52.8396	32.5461	52.9699	26.8628
36.8328	47.6961	35.9951	59.0324	27.521
46.1377	44.2639	31.3502	52.284	25.8878
36.4911	44.9594	27.0416	56.8773	26.0775
41.7883	54.1682	42.5157	37.6471	28.9377
23.4873	50.7089	24.0595	47.085	33.739
24.8552	46.577	36.7745	51.2936	28.02
29.1008	52.7675	33.6215	56.0508	37.3077
33.8098	63.1297	31.7799	43.2671	31.6636
31.8664	47.6815	27.0406	49.4978	32.0483
38.0644	55.0677	35.1757	52.0015	26.1145
15.1979	48.5242	35.786	36.6946	21.1305
25.7086	43.2905	33.1143	50.9506	25.8767
24.8621	58.4081	37.8119	54.2444
27.8579	57.9805	25.8436	42.9023
19.3825	46.6254	29.4191
20.2316	64.9805	21.2146
15.4208	60.0093	23.629
	45.552	32.6955
	44.9842
	34.441
	53.9629
	41.9104
