# Supplementary material for: Exclusion of Notch from the contact site during efferocytosis restricts anticancer immunity
Source: Nat Immunol. 2026 Mar 3;27(4):750–61. doi: 10.1038/s41590-026-02452-3 (PMC13043306; doi:10.1038/s41590-026-02452-3)
Supplement: Supplementary file 4 — Statistical source data. [file 41590_2026_2452_MOESM4_ESM.xlsx]

## Sheet: Fig2a
	WT																	NICD OE
8	105.869	187.3	151.433	96.9421	302.222	186.578	172.591	126.845	154.249									124.272	135.216	46.562	207.258	179.372
10	243.599	231.069	255.561	286.978	558.633	320.718	234.612	155.859	251.497									149.744	161.854	255.679	254.688	197.641
13	408.718	366.948	495.355	506.548	678.999	599.594	262.466	169.487	274.001									238.978	202.452	460.007	284.268	138.216
15	690.426	565.474	826.572	753.488	842.968	822.625	371.373	255.076	560.262									253.869	217.08	581.217	391.081	110.38
16	863.258	719.573	1077.88	919.351	935.214	1009.64	510.566	328.147	745.037									268.681	222.053	592.979	436.626	44.1227
20	1676.9	1534.73	1740.47	1756.75	2122.25	1805.09	1005.79	916.98	1467									281.415	274.354	828.449	572.929	0

## Sheet: Fig2b
WT																	NICD OE
1345	1191	1094	1256	1268	1096												112	183	479	437

## Sheet: Fig2c
CD4+ T cells
WT																	NICD OE
26.9993	13.1486	11.2048	25.6051	10.4574	19.4033												245.759	126.025	106.973	36.6957
CD8+ T cells
WT																	NICD OE
11.2833	17.8237	5.39488	7.46815	11.4826	8.31569												756.938	317.582	61.1273	198.929

## Sheet: Fig2d_x0009_
WT																	NICD OE
21	46	27	21.8	36.7	26.1												93.7	48	54.8	93.6
