# Supplementary material for: Exclusion of Notch from the contact site during efferocytosis restricts anticancer immunity
Source: Nat Immunol. 2026 Mar 3;27(4):750–61. doi: 10.1038/s41590-026-02452-3 (PMC13043306; doi:10.1038/s41590-026-02452-3)
Supplement: Supplementary file 5 — Statistical source data. [file 41590_2026_2452_MOESM5_ESM.xlsx]

## Sheet: Fig3b
WT	Rubcn KO	ATG5 KO
41.1783	29.2355	74.0028
53.1042	35.3246	63.5393
37.8103	33.9699	33.5295
53.6782	62.8118	46.8072
70.8159	35.8936	59.1688
58.4246	36.5834	47.221
60.6099	37.2414	61.2788
82.5304	-18.0239	62.9657
44.7538	3.40832	56.3221
38.9612	-67.9243	44.544
44.6118	63.5546	43.7892
37.0701	42.4321	65.2977
54.6634	-18.432	68.4262
71.994	-10.7165	85.2489
54.5821	43.118	48.4292
37.6787	38.0868	65.6207
31.4842	51.9888	71.0501
32.0108	57.5673	44.3417
50.8661	1.6082	76.5739
50.2179	49.5189	53.376
65.4862	8.59766
88.5108	-10.8926
29.304	-3.49964
40.733	-19.9851
80.0867	33.9738
62.4916	42.8536
66.638
57.221
81.4377
69.5279

## Sheet: Fig3c
WT	Rubcn KO	WT + FcR blocker
54.5515	29.9326	-2.14153
62.3294	62.5996	39.2987
46.2496	-8.36587	10.8108
63.1218	-3.28022	14.8478
44.2089	39.3184	4.08502
62.9673	50.2793	-44.3142
48.242	24.6714	-31.3688
73.4549	25.3249	48.3915
71.9576	16.1625	-3.30915
45.6549	-13.9664	7.9756
75.592	21.2984	0.403423
52.5872	22.0762	16.4543
69.6817	15.0801	41.3908
75.2937	22.9389	9.12816
74.4301	-0.89233	-101.906
82.5859	55.4785	60.107
69.3801		8.0751
78.3123		8.48825
55.1962		59.0677
		46.7437
		44.6027
		46.1016
		49.7359
		28.6104
		36.911
		-21.4059
		26.2124

## Sheet: Fig3d
WT	RubKO	RubKO FlagRubcn
65.6518	-40.3771	65.744
68.0597	38.1931	87.9146
67.1072	-16.9115	49.7262
24.868	52.5099	24.8161
42.2849	56.8633	56.9281
64.9939	26.8457	47.5942
34.0134	34.3695	55.1487
55.804	19.8847	61.2308
84.4009	48.0784	33.5357
67.8764	8.37251	65.3025
87.9216	22.7969	51.8163
72.7574	83.8485	14.6166
67.6037	18.8588	66.7378
34.7667	1.13524	64.7384
58.6145	14.4878	37.6588
31.1034	-15.8449	80.2343
61.6627	2.79499	70.6345
67.8649	36.7943	65.5549
	38.298	60.8845
	22.8534

## Sheet: Fig3e_x0009_
WT	VPS34 KD
28.1865	9.20844
57.3971	-6.22033
51.3329	-10.0773
60.7105	-12.1399
18.2263	10.0001
70.6315	-16.4389
59.4111	11.3042
53.7889	0.983068
59.159	0.887163
52.8554	-5.24153
55.4793	-0.407085
55.7399	-8.30733
44.3975	-20.8398
85.7098	-21.9653
76.4417	40.0373
59.0203	6.33915
70.7259	1.81996
73.7332	-14.8759
67.3295	9.53878
	13.6266
	5.15061
	-4.55705
	22.2712
	-7.53792
	-10.778
	-2.01771
	-6.46924
	9.26458
	5.77744
	6.79447

## Sheet: Fig3f
WT	ATG14 KO
36.1623	50.2485
34.7998	47.593
60.7284	40.4409
78.1571	59.05
85.4571	30.4369
71.8384	37.1316
62.8145	81.8638
80.3697	58.7727
60.7393	51.7509
73.5611	75.4277
79.1272	66.0368
63.829	70.2291
77.0622	80.3017
	69.7961
	54.8938
	35.0587
	77.9894
	78.9142
	49.9182

## Sheet: Fig3h
WT	Rubcn-/-
71.3541	45.398
61.2836	14.165
82.0807	39.1597
74.3608	10.0867
77.672	25.4889
57.6964	50.1565
73.9483	49.7894
34.0145	40.5704
40.4662	11.7444
58.3612	24.6474
86.9882	-6.51126
78.5797	80.8
90.5082	26.9286
60.202	11.2579
61.1033	-8.6223
31.6135	3.87679
78.2462	-11.4182
87.0924	50.8041
40.3191	-13.7496
63.4922	16.9585
75.0885	62.8988
49.7775
