# Supplementary material for: Exclusion of Notch from the contact site during efferocytosis restricts anticancer immunity
Source: Nat Immunol. 2026 Mar 3;27(4):750–61. doi: 10.1038/s41590-026-02452-3 (PMC13043306; doi:10.1038/s41590-026-02452-3)
Supplement: Supplementary file 6 — Statistical source data. [file 41590_2026_2452_MOESM6_ESM.xlsx]

## Sheet: Fig4a
WT	Rubcn KO
0.734933	0.47601
0.620803	0.283303
0.615611	0.32381
0.633769	0.555924
0.736111	0.272464
0.649837	0.438469
0.827269	0.379943
0.520976	0.474711
0.263996	0.541794
0.683829	0.510032
0.739597	0.323928
0.575392	0.689774
0.599449	0.579605
0.159954	0.368906
0.165904	0.422823
0.80438	0.246767
0.719557	0.354011
0.677169	0.315677
0.789206	0.566968
0.725728	0.565546
0.637885	0.342363
0.741768	0.400518
0.446739	0.369311
0.478514	0.467444
0.688802	0.302825
0.656284	0.362879
0.722117	0.349711
0.702497	0.408267
0.776386	0.367131
0.633581	0.324949
0.682997	0.360113
0.520737	0.378136
0.412214	0.416258
0.462541	0.275604
0.280899	0.238056
0.604552	0.375667
0.603656	0.266828
0.739525	0.360625
0.586809	0.309386
0.731308	0.4609
0.725732	0.620828
0.371284	0.263754
0.531194	0.712121
	0.43314

## Sheet: Fig4b
WT	VPS34 KD
0.733192	0.446007
0.666054	0.205731
0.573535	0.413361
0.640724	0.204148
0.560845	0.272949
0.706511	0.310658
0.616901	0.253197
0.570354	0.192503
0.768267	0.462434
0.580241	0.467094
0.646392	0.321284
0.533021	0.165023
0.684564	0.13922
0.738948	0.309347
0.724766	0.318961
0.679527	0.508197
0.775835	0.393983
0.629863	0.389718
0.696948	0.259949
0.527941	0.374362
0.706902	0.664106
0.619181	0.44298
0.490434	0.273395
0.561502	0.468811
0.692194	-0.33986
0.451423	0.271982
0.585994	0.373997
0.633615	0.469161
0.832413
0.574028
0.550419
0.576302
0.732477
0.365643

## Sheet: Fig4c
WT	Atg5-/-
0.511356	0.677108
0.63425	0.628279
0.440079	0.613122
0.627356	0.247789
0.664574	0.62427
0.423342	0.39823
0.442194	0.571878
0.679932	0.422677
0.55702	0.703797
0.865623	0.464211
0.808048	0.463762
0.646077	0.441641
0.588619	0.642288
0.789338	0.577436
0.487607	0.489929
0.617389	0.321174
0.558157	0.452451
0.540966	0.725378
0.605455	0.494605
0.700511	0.579501
0.638776	0.63174
0.533952	0.58827
0.441481	0.620174
0.400162	0.725169
0.270923	0.591307
0.357941	0.401711
0.672761	0.594075
0.617754	0.71269
0.626723	0.63343
0.615608	0.536287
0.372701	0.660583
0.433243	0.64744
0.577634
0.554264
0.507778
0.66437
0.630967
0.64934
0.59579
0.36981
0.554615
0.518655

## Sheet: Fgi4d
Control	CytoD
64.54	9.23431
63.855	-8.3305
13.3744	54.3734
53.6946	-19.5719
41.0246	35.4098
31.5138	56.7411
51.6751	17.5383
56.1277	7.53689
78.1292	18.6058
42.1012	37.4692
67.6326	22.1636
83.2146	62.3846
70.0883	42.8298
74.2975	32.9067
83.5238	27.9598
85.638	-6.72682
68.3521	41.7833
77.1965	-25.3751
72.7103	35.9989
94.0547	51.8872
72.4775	-27.0147
62.9754	48.1626
86.7769	38.8539
69.1804	32.8173
75.3287	4.68844
20.5982	36.9393
64.4445	48.4142
61.1866	28.5191
73.626
77.3496
77.5971
41.9611
73.0738
65.0548
