# Supplementary material for: Exclusion of Notch from the contact site during efferocytosis restricts anticancer immunity
Source: Nat Immunol. 2026 Mar 3;27(4):750–61. doi: 10.1038/s41590-026-02452-3 (PMC13043306; doi:10.1038/s41590-026-02452-3)
Supplement: Supplementary file 7 — Statistical source data. [file 41590_2026_2452_MOESM7_ESM.xlsx]

## Sheet: Fig5a
WT	Rubcn KO
70.6901	82.4375
98.3965	48.6463
98.1227	53.6281
101.44	62.791
82.4153	79.8824
93.7777	68.4188
105.425	67.4267
112.72	45.296
97.6239	62.6251
87.9984	111.294
102.288	43.8181
104.507	71.3189
83.5286	53.4433
103.864	103.392
70.6282	60.3944
88.6165	57.979
64.4438	44.9985
67.9918	103.796
63.322	75.3915
115.415	56.1267
83.7987
75.8484
91.2937
71.7736
99.2293
90.237
118.469
100.157
100.004
100.748
99.6206
105.69
90.0685
112.486
105
90.6346

## Sheet: Fig5b
WT	Pld1 KO
0.903152	0.357107
0.800835	0.207523
0.880165	0.563372
0.709413	0.393939
0.838111	0.376977
0.867036	0.36839
0.7682	0.622302
0.918189	0.481068
0.576271	0.574147
0.756757	0.097561
0.870816	0.564268
0.867589	0.326503
0.669827	0.33393
0.798736	0.605189
0.805272	0.466942
0.84127	0.582685
0.865652	0.30916
0.791453	0.242902
0.746193	0.136814
0.913952	0.468937
0.896768	0.408995
0.870045	0.451659
0.777426	0.214149
0.828596	0.468167
0.89567	0.474528
0.653362	0.802351
0.919803	0.684716
0.800479	0.594893
0.730665	0.309122
0.874336	0.276779
0.868433	0.535
0.762702	0.432629
0.673902	0.506024
	0.434646
	0.502128
	0.247602
	0.361942
	0.547749
	0.375894
	0.361127
	0.362012
	0.369105
	0.313947

## Sheet: Fig5c
Control	PLD1 inhibitor
43.4356	22.552
54.287	28.3097
78.3426	53.4308
75.2745	42.9502
81.4161	48.2186
46.6421	43.9624
66.3366	-2.9513
78.6219	18.4519
56.3879	54.4928
57.0593	-9.16914
70.4391	72.7948
58.5436	-5.70166
60.1036	57.1289
64.465	20.8268
66.4942	24.7801
67.6405	14.888
64.3841	23.4268
	34.1287
	25.3347
	17.3737
	7.13371
	45.1742
	-18.0921
	8.96059
	-12.9468
