# Supplementary material for: Exclusion of Notch from the contact site during efferocytosis restricts anticancer immunity
Source: Nat Immunol. 2026 Mar 3;27(4):750–61. doi: 10.1038/s41590-026-02452-3 (PMC13043306; doi:10.1038/s41590-026-02452-3)
Supplement: Supplementary file 8 — Statistical source data. [file 41590_2026_2452_MOESM8_ESM.xlsx]

## Sheet: Fig6a
	Vehi										PLD1+PLD2 inhibitor
9	61.1585	37.2581	90.4397	22.4362	34.2945	113.502	61.6707	54.9409	66.0378	57.9492	11.1702	59.7908	29.1118	26.8739	35.4728	0	0	27.4354	40.2145	29.0729
11	166.388	119.724	191.346	69.2196	118.066	251.704	292.746	143.517	182.742	234.666	36.8429	177.747	51.6679	27.6209	97.6084	38.5869	37.9208	89.25	202.212	75.7425
13	277.794	276.791	359.218	112.933	159.224	408.212	444.124	305.771	259.346	390.915	145.2	299.767	152.287	51.3212	127.823	70.1784	63.7898	161.119	281.036	198.106
15	489.671	424.393	513.389	287.162	304.798	643.738		420.844	351.969	812.146	311.326	523.453	225.024	121.171	239.686	150.691	115.495	304.957		292.56
17	855.217	560.701	966.695	406.248	441.864	862.405		680.165		1026.54	569.12		390.202	195.281	415.874	253.962	216.275	386.56		392.055

## Sheet: Fig6b
NK cells
Control	PLD1/PLD2 inhibitor
55	119
55	190
77	513
61	171
69	286
96	89
31
CD4+ Tcell
Control	PLD1/PLD2 inhibitor
89	97
69	163
163	281
75	110
121	125
152	149
40
CD8+ Tcell
Control	PLD1/PLD2 inhibitor
31	99
23	184
60	241
67	196
39	295
111	199
43

## Sheet: Fig6c
Granzyme B
Control	PLD1/PLD2 inhibitor
7	9
6	20
2	48
10	103
11	75
9	83
19
IL2
Control	PLD1/PLD2 inhibitor
16	44
21	55
21	109
19	132
15	88
39	71
55
IFNgTNFa
Control	PLD1/PLD2 inhibitor
4	13
10	20
3	76
6	79
13	58
6	59
6

## Sheet: Fig6d_x0009_
	WT vehi										WT PLD1+PLD2 inhibitior										RBPJ KO PLD1+PLD2 inhibitor
9	83.5222	94.3175	89.5334	109.328	90.4654	58.339	37.9668	48.0162			0	37.1771	24.2852	40.5072	22.5066	18.859					37.7027	69.7775	56.8147	232.792
11	276.837	267.59	205.41	233.885	298.199	206.715	215.04	207.38			37.4544	41.6862	143.629	174.996	81.2257	89.5755					99.8047	180.527	176.612	476.654
13	536.165	495.275	527.033	519.01	482.68	408.363	471.387	395.442			74.9619	82.085	273.27	214.099	194.127	142.652					158.338	404.816	395.137	701.875
15	848.961	851.903	884.547	994.4		726.311	828.099	685.61			183.844	154.452	466.853		441.711	249.862					324.727	660.763	712.465	1109.52
17	1411.48	1409.46	1523.42	1643.96		1342.21	2024.1	1133.37			329.034	335.593	868.134		633.63	548.613					662.962	1148.37	1161.65	2011.17
19	2086.36	1879.51	2308.57	2121.48		1850.63	2518.84				543.267	497.882	1057.29		961.454	615.017					1065.54	1760.7	1760.93	2587.27

## Sheet: Fig6e
	WT												Rbpj-/-												Rubcn-/-												Rbpj-/- Rubcn-/-
9	0	28.2183	19.4931	21.6834	15.7048	0							19.9268	49.5576	0	0	64.921	105.213	23.841	70.7888	10.3926				45.8637	0	0	0	0	78.8191	0	0	0	28.2183	15.7124	0	81.8281	0	0	26.8252	43.0168	28.1334	18.3928	72.5435
12	80.0384	239.264	163.941	229.454	188.837	0							81.5293	298.849	54.8856	112.061	125.319	298.272	202.757	221.803	61.4922				203.861	23.9539	62.5	56.6422	117.168	283.833	68.9839	65.3506	34.4192	149.836	152.928	31.4999	435.04	80.4816	155.157	259.705	425.424	252.095	166.319	257.44
15	346.105	704.726	576.081	614.682	514.265	314.902							546.691	793.03	581.254	388.863	350.159	659.598	620.244	685.357	339.445				383.199	69.1856	208.272	157.047	314.634	678.346	196.794	264.707	78.7288	386.171	505.749	248.286	1076.31	471.696	604.42	938.355	767.158	722.193	710.278	675.125
17	649.986	819.5	1024.32	1039.88	1081.26	571.029							858.73	1378.62	731.525	649.469	544.881	1099.96	890.211	966.378	579.361				682.515	114.745	344.451	618.426	662.167	990.701	398.833	583.157	265.825	834.442	1017.06	642.654	1502.33	870.866	1035.65	1525.68	1600.84	1179.19	1150.45	1270.5
19	991.917	1364.4	1434.85	1678.69		1194.66							1395.17	2554.86	900.092	749.674	985.861	1770.29	1624.81	1717.05	1125.81				930.291	263.055	564.028	889.432	1386.17	1501.3	755.053	1022.16	521.054	1273.12	1222.68	950.792	2121.86	1285.33	1338.56		1834.01	2374.39	1973.42	2098.14
