# Supplementary material for: Exclusion of Notch from the contact site during efferocytosis restricts anticancer immunity
Source: Nat Immunol. 2026 Mar 3;27(4):750–61. doi: 10.1038/s41590-026-02452-3 (PMC13043306; doi:10.1038/s41590-026-02452-3)
Supplement: Supplementary file 9 — Statistical source data. [file 41590_2026_2452_MOESM9_ESM.xlsx]

## Sheet: Extended Data Fig1c
Tlr9
WT	Rubcn-/-
0.706056	2.70083
0.451247	2.56855
0.590441	2.53585
Lta
WT	Rubcn-/-
1.15895	2.40397
0.56285	2.70924
0.344789	2.17414
Nlrp12
WT	Rubcn-/-
1.25618	6.05589
0.728691	4.05254
0.727702	5.0749
Ffar2
WT	Rubcn-/-
0.262172	1.62322
0.698421	1.95069
1.02362	1.50697
Dtx1
WT	Rubcn-/-
1.13369	3.65428
0.714527	5.32214
0.826937	4.48127

## Sheet: Extended Data fig1h
Dtx1
WT	Rubcn-/-
0.572529	1.82006
0.466999	2.10535
2.14669	1.72548
1.24258	1.65336
1.50926	1.44867
1.02755	1.47036
0.947146	1.39801
0.866521	2.40933
0.763229	2.03303
Hes1
WT	Rubcn-/-
1.60692	5.97246
1.07373	6.92463
5.67773	6.38225
1.77246	4.93805
2.27484	4.74162
2.07052	5.03376
2.53054	5.26811
2.62828	5.98346
2.60805	5.1247
