# Supplementary material for: Exclusion of Notch from the contact site during efferocytosis restricts anticancer immunity
Source: Nat Immunol. 2026 Mar 3;27(4):750–61. doi: 10.1038/s41590-026-02452-3 (PMC13043306; doi:10.1038/s41590-026-02452-3)
Supplement: Supplementary file 10 — Statistical source data. [file 41590_2026_2452_MOESM10_ESM.xlsx]

## Sheet: Extended Data Fig2e
WT	Rubcn-/-
97.9	97.9
98.3	97.6
98.2	98.1
