# Supplementary material for: Exclusion of Notch from the contact site during efferocytosis restricts anticancer immunity
Source: Nat Immunol. 2026 Mar 3;27(4):750–61. doi: 10.1038/s41590-026-02452-3 (PMC13043306; doi:10.1038/s41590-026-02452-3)
Supplement: Supplementary file 11 — Statistical source data. [file 41590_2026_2452_MOESM11_ESM.xlsx]

## Sheet: Extended Data Fig3d
	WT
Control	10.9568	11.4767	18.402	15.3612	19.7888	26.8104	26.3489	29.7306	32.6315	22.9187	21.1307	24.6918	19.6257	28.2479	23.6894	33.81	22.2458	23.0146	17.2423	30.3354	14.8829	33.1485	25.703	27.5991	33.9141	53.3672	38.6779	35.9301	33.3456	22.1966	31.639	33.0555	33.7684	40.1288	28.9381	22.7116	26.2671	33.5949
DLL1	46.1341	47.9642	28.8557	61.0287	37.9441	49.0711	38.1449	45.8982	41.5178	32.1533	41.9202	36.5636	41.6561	28.5494	39.2934	38.95	31.3418	23.4576	31.5072	30.1102	46.1659	47.7606	60.613	41.0128	58.4922	56.7118	47.9698	38.4838	46.8402	47.2985	66.5323	45.6786	40.0587	47.6281	37.4343	44.5394	43.192	50.8006	60.2484	48.0419	54.3853	38.4816	51.4417	45.4358	47.0442	44.1775	64.2371	45.2062	45.5967
DLL1+IgG	38.4808	40.0227	25.3516	18.3039	22.5956	22.6471	22.4483	21.6625	19.4028	28.8347	26.4194	32.2425	38.6499	29.1353	30.3153	32.1043	26.3545	29.0054	22.4456	29.0839	20.1078	24.7987	17.8145	29.5556	54.6508	44.2085	21.5376	22.9193	42.6857	21.572	38.7702	23.6009	28.2643	22.4368	27.8356	35.3719	29.2375	27.5885	33.1315	30.7473	28.3233	21.7959	11.5652	25.4711	27.1099	26.8877	28.1543	23.849	19.1828
[truncated: 39 more columns]
