# Supplementary material for: Exclusion of Notch from the contact site during efferocytosis restricts anticancer immunity
Source: Nat Immunol. 2026 Mar 3;27(4):750–61. doi: 10.1038/s41590-026-02452-3 (PMC13043306; doi:10.1038/s41590-026-02452-3)
Supplement: Supplementary file 12 — Statistical source data. [file 41590_2026_2452_MOESM12_ESM.xlsx]

## Sheet: Extended Data Fig4a
	WT																				NICD OE
9	0	0	0	0	0	0	0	0	0	0	0	0							0	0	0	0	0
12	0	0	0	0	0	0	0	57.0416	0	0	0	33.9788							0	0	0	0	0
14	39.9539	0	28.15	32.0303	0	0	0	131.234	0	58.382	35.549	47.3329							29.9774	0	0	0	0
20	101.244	47.077	134.07	96.3671	63.1558	101.331	141.343	659.588	45.3999	284.365	233.01	179.272							84.1095	38.8651	41.1651	0	52.0391
21	151.008	54.213	161.501	232.326	122.597	154.581	205.635		51.702	479.727	288.355	263.09							127.374	63.8731	74.2733	0	89.8722
22	295.511	89.1239	247.596	285.276	130.409	185.109	235.641		79.1492	651.123	425.234	298.247							163.93	81.1453	78.3677	0	130.783
26	739.605	236.159	789.893	882.166	503.412	640.612	647.922		252.808	1584.22	1542.95	852.419							500.541	145.798	269.232	56.3892	512.689

## Sheet: Extended Data Fig4b
WT																	NICD OE
479	2984	674	595	1076	1003												5068	6518	2755	7861

## Sheet: Extended Data Fig4c
WT																	NICD OE
801	5512	1005	971	2337	1918												68818	8053	8236	60318

## Sheet: Extended Data Fig4d
WT																	NICD OE
9500	12806	10840	12234	13862	11696												45732	12177	17792	40015
