# Supplementary material for: Exclusion of Notch from the contact site during efferocytosis restricts anticancer immunity
Source: Nat Immunol. 2026 Mar 3;27(4):750–61. doi: 10.1038/s41590-026-02452-3 (PMC13043306; doi:10.1038/s41590-026-02452-3)
Supplement: Supplementary file 13 — Statistical source data. [file 41590_2026_2452_MOESM13_ESM.xlsx]

## Sheet: Extended Data Fig5d
mCherry-Flag	mCherry-Rub
1.27507	1.95732
1.13238	1.22635
1.03061	2.02168
1.12079	1.97447
0.928411	1.36991
1.14487	2.28756
0.797469	1.93852
0.85936	1.98688
1.13864	1.76565
1.12718	1.96699
1.16603	1.73182
1.12802	2.19855
0.946887	1.93103
1.11655	1.82025
1.09933	1.80892
1.04669	1.78346
	2.37545
	1.41629
	1.48078
	1.85869
	1.64004
	2.59121
	1.66384
	1.50506
	1.72204

## Sheet: Extended Fig5i
No Dox	Dox
63.5614	-19.3915
59.8733	-13.3753
36.7374	-25.7592
28.8149	20.3335
46.2715	3.13443
58.412	11.6666
55.3972	-18.5108
57.8401	6.30495
24.3463	8.13439
51.4419	1.65182
50.1102	9.90095
36.7633	-7.76584
48.3025	1.78743
41.943	5.78113
61.7955	-0.212591
46.5277	33.1956
75.056	10.2176
51.4431	10.1549
61.2988	3.35541
75.5945	-0.0583021
75.6414	8.56873
70.4069	2.84197
	-2.89032
	44.8537
	12.2578
	-11.8776
	-8.14213
