# Supplementary material for: Exclusion of Notch from the contact site during efferocytosis restricts anticancer immunity
Source: Nat Immunol. 2026 Mar 3;27(4):750–61. doi: 10.1038/s41590-026-02452-3 (PMC13043306; doi:10.1038/s41590-026-02452-3)
Supplement: Supplementary file 14 — Statistical source data. [file 41590_2026_2452_MOESM14_ESM.xlsx]

## Sheet: Extemded Data Fig6b
WT	Rubcn-/-
-1.20897	-14.5845
2.31269	-2.19423
-5.75387	5.3785
-1.27123	-0.387177
1.63792	3.73771
-7.61521	2.82133
-6.67534	-1.42482
-0.692445	2.34156
1.97048	0.493126
1.44718	-0.940176
-5.95122	-6.66479
0.83872	5.73107
-2.625	-4.19
-0.748267	1.90613
8.97088	-8.01815
-8.60434	-8.61621
5.27586	-5.30503
-0.296033	0.59044
-2.92339	0.365925
6.56875	-3.0547
-2.38062	2.29218
1.07339	1.22559
3.5384	0.224226
0.26316	-0.76184
-1.35046	-6.41697
0.136671	-8.55789
-0.206967	1.07877
1.62499	-3.77235
-1.05863
3.79089
0.7713
0.154372
2.19349

## Sheet: Extemded Data Fig6c
WT	WT FcR blocking	Rubcn KO	Rubcn KO FcR blocking
0.701914	0.179381	0.486775	0.507485
0.511247	0.245852	0.302733	0.250758
0.862891	0.43552	0.231018	0.335362
0.770059	0.442085	0.367834	0.18583
0.837113	0.489524	0.256508	0.208544
0.843766	0.421348	0.366611	0.58343
0.753101	0.439394	0.707547	0.276109
0.727273	0.324236	0.744637	0.377709
0.7856	0.483002	0.593128	0.321605
0.743552	0.366507	0.806122	0.532242
0.880037	0.436211	0.495226	0.276012
0.84546	0.410871	0.45157	0.215261
0.801446	0.455736	0.251055	0.300232
0.702703	0.34162	0.776923	0.322643
0.725307	0.290698	0.424926	0.515969
0.897389	0.409994	0.673333	0.172121
0.852189	0.341435	0.868617	0.333841
0.738328	0.50203	0.465365	0.24531
0.910432	0.626841	0.44295	0.16329
0.8093	0.522565	0.402431	0.255346
0.604709	0.444719	0.402861	0.355708
0.539448	0.462842	0.243781	0.425874
0.801796	0.501653	0.387731	0.433787
0.898891	0.422131	0.195234	0.314266
0.867245	0.390223	0.381517	0.188322
0.905317	0.380875	0.179724	0.459135
	0.341554	0.267644	0.235465
	0.357813	0.525359	0.55648
	0.389451	0.420134	0.208178
	0.504421	0.308278	0.416304
	0.321363	0.653702	0.429238
	0.43007	0.433579	0.331439
	0.346886	0.571543	0.507944
	0.498904	0.333891	0.437433
	0.416982	0.736842
	0.304797	0.436221
		0.312837
		0.256263
		0.322344
		0.640671
		0.238305
		0.386774
		0.261981
		0.857333
		0.427632
		0.45618
		0.374214
		0.232506
		0.146169
		0.812284
		0.265766
		0.447352
		0.331331
		0.354346
		0.462985
		0.482759
		0.365412
		0.449174
		0.543059
		0.327856
		0.332753
		0.358108
		0.193772
		0.417062

## Sheet: Extemded Data Fig6d
Control	CytoD
0.608924	0.52
0.553191	0.127962
0.610644	0.458333
0.512465	0.404651
0.609218	0.365672
0.70922	0.368821
0.749553	0.065147
0.795752	0.433515
0.626016	0.520697
0.604651	0.472081
0.690773	0.225581
0.72327	0.255376
0.662162	0.102389
0.724551	0.336336
0.746309	0.312044
0.774096
0.71405
0.685437
0.630522
0.5
0.731141
0.711111

## Sheet: Extemded Data Fig6f
WT	PLD1 KO
41.1783	5.45359
53.1042	19.4878
37.8103	7.9745
53.6782	37.3032
70.8159	37.3016
58.4246	55.6348
60.6099	53.9649
82.5304	51.5425
44.7538	36.286
38.9612	-17.9662
44.6118	7.3647
37.0701	35.5709
54.6634	41.6742
71.994	31.1281
54.5821	28.4906
37.6787	12.7406
31.4842	27.2811
32.0108	26.0014
50.8661	13.3703
50.2179
65.4862
88.5108
29.304
40.733
80.0867
62.4916
66.638
57.221
81.4377
69.5279
