# Supplementary material for: Exclusion of Notch from the contact site during efferocytosis restricts anticancer immunity
Source: Nat Immunol. 2026 Mar 3;27(4):750–61. doi: 10.1038/s41590-026-02452-3 (PMC13043306; doi:10.1038/s41590-026-02452-3)
Supplement: Supplementary file 15 — Statistical source data. [file 41590_2026_2452_MOESM15_ESM.xlsx]

## Sheet: Extended Data Fig7a
Ctrl	PLD inhi	Ctrl + PT	Ctrl + DLL1	PLD inhi + PT	PLD inhi + DLL1
14.2599	10.9261	8.66595	29.1717	20.6146	13.5229
13.1405	28.9683	12.0933	22.265	14.7275	19.1735
17.271	11.6228	11.4435	19.5045	14.3682	25.8879
11.3922	9.6647	11.9812	10.3971	12.2676	29.1515
16.1158	26.5123	9.1003	9.72525	19.1774	11.4579
22.8854	22.8283	6.43461	6.94545	12.8884	19.2237
17.4838	28.4965	6.03095	15.6757	12.6316	40.01
15.9269	9.51056	18.8927	7.19278	10.4227	13.8159
12.0555	8.36766	12.9038	14.3884	7.52232	19.0831
15.9791	10.8754	13.8301	11.8807	8.20126	14.3956
19.3273	11.4751	14.6457	12.2061	11.5451	13.6712
9.87504	10.1799	9.68129	12.8176	14.154	32.878
8.3949	9.32852	13.0531	12.733	10.9094	33.8611
5.98472	13.682	8.60024	11.2087	9.45876	29.0493
11.1485	14.8729	12.8746	7.07981	21.6565	22.3774
10.3333	19.64	11.4624	8.40169		14.9281
14.3732	14.1377	6.67741	14.9684		15.6831
9.9676	20.513	17.5781	8.57734		13.7794
14.5199	13.3425	8.57797	4.51078		25.7789
10.8685	18.0958	20.7744	5.31591		19.3779
16.9831	14.1395	19.9994	9.28063		24.7108
16.087	19.766	4.45652	9.97235		17.0237
12.313		15.4137	18.46		24.3193
16.8792		8.42715	10.6861		27.8322
		9.33906	16.0063		13.5787
		12.0054
		19.6674
		10.6541
		20.194
		11.4641

## Sheet: Extended Data Fig7b
Ctrl	PLD inhi	Ctrl + Live	Ctrl + Dead	PLD inhi + Live	PLD inhi + Dead
18.4661	15.4883	6.63994	9.1902	6.06231	10.4908
7.42987	9.68715	6.73286	14.5821	5.76122	13.4982
8.28854	11.1297	8.52192	6.66694	9.41243	14.921
9.6627	8.28475	4.67148	5.95571	11.8557	15.3468
11.0217	12.5637	7.88257	8.23651	11.4253	13.4564
8.01506	9.54041	9.95459	8.64007	11.9896	23.3743
12.9307	11.4937	11.2525	15.0452	10.0197	18.9632
12.0775	18.3389	9.08107	10.4857	11.1487	11.1684
14.235	11.807	7.85225	6.00747	13.8942	11.4168
8.99653	11.5955	7.1518	8.95277	14.5068	16.2988
5.87284	13.9623	3.99975	8.3523	8.55596	21.9348
8.86767	17.49	7.73257	5.83087	15.993	20.4557
17.9443	10.5775	6.68334	12.3805	12.9218	22.9805
15.5335		10.008	8.33252	15.98	13.6164
		6.5396	11.4644	9.16362	15.4029
		8.7596	8.09037	5.42652	13.9086
		16.07	15.1274	13.259	18.1467
		14.2295	4.38193	8.92485	13.8608
		9.63632	8.27399	6.45547
		5.7601	6.8913	14.3066
		8.52621	12.6439
		11.3422
		11.1467

## Sheet: Extended Data Fig7c
DMSO	2.5ug/ml PLD1+ 2.5ug/ml PLD2	5ug/ml PLD1+ 2.5ug/ml PLD2	10ug/ml PLD1+ 2.5ug/ml PLD2
100	190.428	158.859	325.866
100	112.293	110.985	136.617
100	110.883	107.845	122.968
