# Supplementary material for: Exclusion of Notch from the contact site during efferocytosis restricts anticancer immunity
Source: Nat Immunol. 2026 Mar 3;27(4):750–61. doi: 10.1038/s41590-026-02452-3 (PMC13043306; doi:10.1038/s41590-026-02452-3)
Supplement: Supplementary file 16 — Statistical source data. [file 41590_2026_2452_MOESM16_ESM.xlsx]

## Sheet: Extended Data Fig8b
	Vehi										PLD1 inhibitor										PLD1 + PLD2 inhibitor
9	47.6173	85.0717	80.595	60.3864	69.2194	90.1594	64.9221	66.1341			45.554	101.474	26.1294	50.1197	97.4085	41.639	31.4774	57.7311	31.8464	51.3759	25.0004	23.7063	81.7238	72.5032	13.9884	24.3428	40.7858	34.2934	90.2927	66.9856
11	83.3234	151.69	114.561	108.655	91.7783	159.266	136.98	134.473			52.4412	163.36	55.8305	58.4924	110.917	56.6626	34.969	66.3678	63.98	58.0127	21.7387	47.8055	105.309	137.492	32.2203	48.865	52.2249	37.576	106.814	92.6594
13	96.5331	181.515	149.158	125.163	107.163	265.586	174.68	173.444			111.022	193.826	63.3153	52.3092	136.76	57.7467	54.2181	146.391	88.9311	70.6949	34.3418	51.8419	108.726	182.181	35.5078	73.2444	107.704	20.3732	189.645	120.644
15	104.333	191.821	219.926	179.341	145.885	286.61	263.082	283.688			132.588	345.004	79.7872	95.8337	191.137	79.5673	90.5	177.321	134.122	170.353	40.5703	84.3418	144.285	241.388	37.5469	93.3591	120.698	34.8606	217.102	131.974
17	121.572	242.359	282.261	275.93	163.797	357.622	452.557	257.671			172.556	516.56	124.889	142.035	257.128	117.891	141.294	238.751	199.12	177.514	50.9371	108.735	220.881	278.624	31.0552	195.66	133.909	43.8654	258.122	161.492
19	187.842	366.791	387.297	329.759	243.87	619.424	602.25	391.446			194.793	605.999	197.179	170.895	376.663	240.349	163.082	271.699	239.542	192.068	88.645	182.636	298.263	328.136	42.4453	188.969	226.012	61.8833	315.081	207.712
21	277.834	611.095	470.706	546.546	327.863	867.27		544.472			323.224		318.594	274.843	446.889	332.984	303.301	355.84	469.919	276.573	108.814	331.279	443.89	423.348	63.7296		329.415	82.0067	460.928	269.159

## Sheet: Extended Data Fig8c
THP-1
Pld1	Pld2
8.2642	2.4983
4.67976	1.57227
Peritoneal Macrophage
Pld1	Pld2
19.3	21.86
24.4	22.1
18.06	21.87
20.73	22.03

## Sheet: Extended Data Fig8f
	WT + Vehicle										WT + PLD inhibitors										Rbpj-/- + PLD inhibitors										Rubcn-/-
9	124.978	135.233	93.0813	102.554	64.4705	0					43.9368	0	0	0	0	0					65.5669	99.9791	60.1866	92.4333	95.2402						0	19.11	0	0	13.7718	18.8416	54.3464	39.8519	0	0
11	203.537	280.652	212.378	244.481	213.66	143.148					99.6423	37.8513	61.4048	138.394	26.9561	15.1971					168.732	246.539	161.995	223.766	193.113						85.1352	71.5472	74.0614	36.741	76.9563	219.033	269.784	110.194	34.2038	0
13	455.447	577.182	448.444	440.062	422.888	298.59					258.702	78.9526	221.012	293.143	59.3178	52.2959					329.716	391.764	283.009	364.834	319.853						219.676	248.962	188.631	123.099	151.852	458.805	415.167	291.242	126.518	25.171
15	665.98	680.747	652.347	651.809	678.081	511.412					444.165	174.589	373.996	408.17	101.724	175.205					656.373		659.199	597.597	634.769						485.729	378.616	308.573	250.199	382.51	529.519	661.693	536.443	319.752	84.7311
17	1165.63	1190.35	919.402	1056.15	1350.03	812.055					817.665	501.481	624.037	700.597	201.008	368.475					919.647		1083.73	1064.77	901.11						883.586	731.981	498.767	460.856	745.403	985.286	1121.77	841.169	578.879	169.423
